# Supplementary material for: Temporal RT-qPCR-Based Porcine Cardiac Molecular Profiling for Post-Mortem Interval Estimation: Predictive Modeling
Source: Int J Mol Sci. 2026 May 28;27(11):4856. doi: 10.3390/ijms27114856 (PMC13256687; doi:10.3390/ijms27114856)
Supplement: Supplementary file 1 [file ijms-27-04856-s001.zip]

Archive with 1 entries (1 files):
- ijms-4320629-supplementary.pdf
